# Supplementary material for: Integrated Taxonomic Approaches to Gastrointestinal and Urinary Capillariid Nematodes from Wild and Domestic Mammals
Source: Pathogens. 2025 May 6;14(5):455. doi: 10.3390/pathogens14050455 (PMC12114645; doi:10.3390/pathogens14050455)
Supplement: Supplementary file 1 [file pathogens-14-00455-s001.zip]

Archive with 1 entries (1 files):
- pathogens-3558869-supplementary.pdf
